# Supplementary material for: Circulating Cancer Associated Macrophage-like Cells as a Potential New Prognostic Marker in Pancreatic Ductal Adenocarcinoma
Source: Biomedicines. 2022 Nov 17;10(11):2955. doi: 10.3390/biomedicines10112955 (PMC9687633; doi:10.3390/biomedicines10112955)
Supplement: Supplementary file 1 [file biomedicines-10-02955-s001.zip]

Archive with 1 entries (1 files):
- biomedicines-1921878-supplementary.pdf
